# Supplementary material for: Biomimetic chiral hydrogen-bonded organic-inorganic frameworks
Source: Nat Commun. 2024 Jan 2;15:139. doi: 10.1038/s41467-023-43700-6 (PMC10762213; doi:10.1038/s41467-023-43700-6)
Supplement: Supplementary file 4 — Source Data [file 41467_2023_43700_MOESM4_ESM.zip]

Archive with 14 entries (14 files):
- Source Data/Figure 3a-XRD.opj
- Source Data/Figure 3b and c-CD.opj
- Source Data/Figure 3d and e-CPL.opj
- Source Data/Figure 5a.opj
- Source Data/Figure 5b.opj
- Source Data/Figure 5f.opj
- Source Data/Figure 5g.opj
- Source Data/Figure 6a-DACH.opj
- Source Data/Figure 6b-2-butanol.opj
- Source Data/Figure 6c-Lactic.opj
- Source Data/Figure 6d.opj
- Source Data/Figure 6e.opj
- Source Data/Figure 6f.opj
- Source Data/Figure 7.opj
